# Supplementary material for: Driving-Induced Neurological Biomarkers in an Advanced Driver-Assistance System
Source: Sensors (Basel). 2021 Oct 21;21(21):6985. doi: 10.3390/s21216985 (PMC8588463; doi:10.3390/s21216985)
Supplement: Supplementary file 1 [file sensors-21-06985-s001.zip]

Archive with 1 entries (1 files):
- sensors-1393092-supplementary.pdf
